# Supplementary material for: Optimization and Characterization of a Novel Exopolysaccharide from Bacillus haynesii CamB6 for Food Applications
Source: Biomolecules. 2022 Jun 15;12(6):834. doi: 10.3390/biom12060834 (PMC9221024; doi:10.3390/biom12060834)
Supplement: Supplementary file 1 [file biomolecules-12-00834-s001.zip]

Archive with 1 entries (1 files):
- biomolecules-1691308-supplementary.pdf
